# Supplementary material for: Assessment of Heavy Metal Uptake in Potatoes Cultivated in a Typical Karst Landform, Weining County, China
Source: Foods. 2022 Aug 8;11(15):2379. doi: 10.3390/foods11152379 (PMC9367836; doi:10.3390/foods11152379)
Supplement: Supplementary file 1 [file foods-11-02379-s001.zip]

Archive with 1 entries (1 files):
- foods-1835333-supplementary.pdf
